# Supplementary material for: In Vitro and Ex Vivo Evaluation of Mangifera indica L. Extract-Loaded Green Nanoparticles in Topical Emulsion against Oxidative Stress and Aging
Source: Biomedicines. 2022 Sep 13;10(9):2266. doi: 10.3390/biomedicines10092266 (PMC9496353; doi:10.3390/biomedicines10092266)
Supplement: Supplementary file 1 [file biomedicines-10-02266-s001.zip]

Archive with 1 entries (1 files):
- biomedicines-1847827-supplementary.pdf
